# Supplementary material for: CircUBAP2(9,12) Inhibits Nasopharyngeal Carcinoma Invasion and Metastasis by Down-regulating ZEB2 through Competitive Binding to AUF1
Source: Research (Wash D C). 2025 Nov 4;8:0936. doi: 10.34133/research.0936 (PMC12583797; doi:10.34133/research.0936)
Supplement: Supplementary 1 — Figs. S1 to S5 Tables S1 to S7 [file research.0936.f1.zip]

Archive with 5 entries (5 files):
- Figs S1-S5.pdf
- Figures S1-S5 - research.0936.docx
- Supplementary Figure captions.docx
- Table S1-S6.docx
- Table S7  Read counts of UBAP2 derived circRNAs.xlsx
