# Supplementary material for: CircUBAP2(9,12) Inhibits Nasopharyngeal Carcinoma Invasion and Metastasis by Down-regulating ZEB2 through Competitive Binding to AUF1
Source: Research (Wash D C). 2025 Nov 4;8:0936. doi: 10.34133/research.0936 (PMC12583797; doi:10.34133/research.0936)
Supplement: Supplementary 1 — Figs. S1 to S5 Tables S1 to S7 [file research.0936.f1.zip › Table S7 Read counts of UBAP2 derived circRNAs.xlsx]

## Sheet: Sheet1
CircRNA_ID	Chr	start	end	strand	full_length	spliced_length	gene_id	feature	junction_read	non_junction_read	source_gene_name	Gene_description		NP69.readcount	CNE_2.readcount	SUNE_1.readcount	Exon splicing form	The effect on tumors	PMID
hsa_circ_0008344	9	33935838	33941862	-	6024	254	ENSG00000137073;	exon:33935839-33935878,exon:33941649-33941862	3,7	9,2	UBAP2	Ubiquitin-associated domain||-||UBA-like superfamily||UBAP2/protein lingerer		7	0	0	16-17	Promote glioma	33543830
hsa_circ_0086708	9	33941648	33948587	-	6939	873	ENSG00000137073;	exon:33941649-33941862	8	58	UBAP2	Ubiquitin-associated domain||-||UBA-like superfamily||UBAP2/protein lingerer		0	0	0	13-16
hsa_circ_0086709	9	33941648	33953474	-	11826	1063	ENSG00000137073;	exon:33941649-33941862	3	52	UBAP2	Ubiquitin-associated domain||-||UBA-like superfamily||UBAP2/protein lingerer		0	0	0	12-16
hsa_circ_0007367	9	33948373	33956146	-	7773	472	ENSG00000137073;	exon:33948374-33948587,exon:33953285-33953474,exon:33956079-33956146	19,14,11,12,21,13,12	83,58,143,57,53,72,22	UBAP2	Ubiquitin-associated domain||-||UBA-like superfamily||UBAP2/protein lingerer		11	14	12	6-8	Promote pancreatic cancer, non-small cell lung cancer	31584877, 33882454
novel_circ_0020806	9	33988972	33998864	-	9892	77	ENSG00000137073;	exon:33998787-33998864	3	64	UBAP2	Ubiquitin-associated domain||-||UBA-like superfamily||UBAP2/protein lingerer		0	0	0
hsa_circ_0002976	9	33948373	33948587	-	214	214	ENSG00000137073;	exon:33948374-33948587	4,9	61,52	UBAP2	Ubiquitin-associated domain||-||UBA-like superfamily||UBAP2/protein lingerer		0	0	0	8
hsa_circ_0001851	9	33971650	33973237	-	1587	159	ENSG00000137073;	exon:33971651-33971754,exon:33973183-33973237	23,20,17,8,11,18,9,10	31,40,61,18,24,57,47,32	UBAP2	Ubiquitin-associated domain||-||UBA-like superfamily||UBAP2/protein lingerer		17	20	8	3-4
novel_circ_0020788	9	33944364	33948587	-	4223	213	ENSG00000137073;	exon:33948374-33948587	6	50	UBAP2	Ubiquitin-associated domain||-||UBA-like superfamily||UBAP2/protein lingerer		0	6	0
hsa_circ_0086739	9	33998786	34017189	-	18403	218	ENSG00000137073;	exon:34017050-34017189	6	10	UBAP2	Ubiquitin-associated domain||-||UBA-like superfamily||UBAP2/protein lingerer		6	0	0	2-3
hsa_circ_0086735	9	33986759	34017189	-	30430	561	ENSG00000137073;	exon:33986760-33986837,exon:33996223-33996333,exon:33998787-33998864,exon:34017050-34017189	3,6,7,11,15	9,0,7,9,10	UBAP2	Ubiquitin-associated domain||-||UBA-like superfamily||UBAP2/protein lingerer		7	6	0	2-6	Promote colorectal cancer	34416339
hsa_circ_0086713	9	33944364	33953474	-	9110	679	ENSG00000137073;	exon:33953285-33953474	8	88	UBAP2	Ubiquitin-associated domain||-||UBA-like superfamily||UBAP2/protein lingerer		0	0	0	12-14
hsa_circ_0003945	9	33953284	33956146	-	2862	258	ENSG00000137073;	exon:33953285-33953474,exon:33956079-33956146	20,7,20,27,10,2	137,194,71,94,102,39	UBAP2	Ubiquitin-associated domain||-||UBA-like superfamily||UBAP2/protein lingerer		7	0	0	11-12	Promote hepatocellular carcinoma	34239873, 34314478
hsa_circ_0003496	9	33948373	33953474	-	5101	404	ENSG00000137073;	exon:33948374-33948587,exon:33953285-33953474	32,9,7,12,8,29,15,14	141,94,221,118,50,103,82,35	UBAP2	Ubiquitin-associated domain||-||UBA-like superfamily||UBAP2/protein lingerer		7	9	12	7-8	Promote osteosarcoma	32982419
hsa_circ_0004774	9	33948373	33963791	-	15418	591	ENSG00000137073;	exon:33948374-33948587,exon:33963726-33963791	4,4,6	51,34,27	UBAP2	Ubiquitin-associated domain||-||UBA-like superfamily||UBAP2/protein lingerer		0	0	0	9-13
hsa_circ_0001849	9	33960825	33963791	-	2966	119	ENSG00000137073;	exon:33960826-33960878,exon:33963726-33963791	5	225	UBAP2	Ubiquitin-associated domain||-||UBA-like superfamily||UBAP2/protein lingerer		5	0	0	9-10
hsa_circ_0001846	9	33944364	33956146	-	11782	747	ENSG00000137073;	exon:33944365-33944639,exon:33956079-33956146	9	79	UBAP2	Ubiquitin-associated domain||-||UBA-like superfamily||UBAP2/protein lingerer		0	0	0	11-14	Promote triple-negative breast cancer, osteosarcoma	30314706, 32472335
hsa_circ_0001847	9	33953284	33963791	-	10507	377	ENSG00000137073;	exon:33953285-33953474,exon:33956079-33956146,exon:33960826-33960878,exon:33963726-33963791	293,245,362,193,95,138,92,62	104,86,123,39,52,79,65,44	UBAP2	Ubiquitin-associated domain||-||UBA-like superfamily||UBAP2/protein lingerer		362	245	193	9-12
hsa_circ_0003141	9	33953284	33973237	-	19953	536	ENSG00000137073;	exon:33953285-33953474,exon:33973183-33973237	21,10,26,10,11,4,11,7	68,55,60,32,36,56,45,25	UBAP2	Ubiquitin-associated domain||-||UBA-like superfamily||UBAP2/protein lingerer		26	10	10	7-12	Promote thyroid cancer, triple-negative breast cancer, bladder Cancer, hepatocellular carcinoma	34346032, 35263216, 37101770, 32464601
hsa_circ_0003410	9	33996222	34017189	-	20967	329	ENSG00000137073;	exon:33996223-33996333,exon:33998787-33998864,exon:34017050-34017189	52,13,18,10,28,24,6	29,8,28,1,24,29,9	UBAP2	Ubiquitin-associated domain||-||UBA-like superfamily||UBAP2/protein lingerer		18	13	0	2-4	Promote hepatocellular carcinoma	34890089
